# Supplementary material for: Earth Worming—An Evaluation of Earthworm (Eisenia andrei) as an Alternative Food Source
Source: Foods. 2023 May 10;12(10):1948. doi: 10.3390/foods12101948 (PMC10217592; doi:10.3390/foods12101948)
Supplement: Supplementary file 1 [file foods-12-01948-s001.zip]

Archive with 1 entries (1 files):
- foods-2350424-supplementary.pdf
